# Supplementary material for: Transcriptomic and Proteomic Analysis Reveals the Potential Role of RBMS1 in Adipogenesis and Adipocyte Metabolism
Source: Int J Mol Sci. 2023 Jul 11;24(14):11300. doi: 10.3390/ijms241411300 (PMC10379198; doi:10.3390/ijms241411300)
Supplement: Supplementary file 1 [file ijms-24-11300-s001.zip]

Archive with 1 entries (1 files):
- ijms-2376828-supplementary.pdf
